# Supplementary material for: Room-Temperature Ammonia Sensing Using Polyaniline-Coated Laser-Induced Graphene
Source: Sensors (Basel). 2024 Dec 7;24(23):7832. doi: 10.3390/s24237832 (PMC11644887; doi:10.3390/s24237832)
Supplement: Supplementary file 1 [file sensors-24-07832-s001.zip]

Archive with 1 entries (1 files):
- sensors-3337285-supplementary.pdf
